# Supplementary material for: Proteomic Stability and Ex Vivo Compatibility of a Processed Phospholipoproteic Secretome-Derived Formulation
Source: Pharmaceutics. 2026 Jul 12;18(7):847. doi: 10.3390/pharmaceutics18070847 (PMC13416489; doi:10.3390/pharmaceutics18070847)
Supplement: Supplementary file 1 [file pharmaceutics-18-00847-s001.zip]

Archive with 1 entries (1 files):
- pharmaceutics-4364566-supplementary.pdf
